# Supplementary material for: Polyphenolic Profile of Callistemon viminalis Aerial Parts: Antioxidant, Anticancer and In Silico 5-LOX Inhibitory Evaluations
Source: Molecules. 2021 Apr 24;26(9):2481. doi: 10.3390/molecules26092481 (PMC8123052; doi:10.3390/molecules26092481)
Supplement: Supplementary file 1 [file molecules-26-02481-s001.zip]

Archive with 1 entries (1 files):
- molecules-1190215-supplementary.pdf
